# Supplementary material for: Bayesian analysis of one‐inflated models for elusive population size estimation
Source: Biom J. 2022 Mar 25;64(5):912–33. doi: 10.1002/bimj.202100187 (PMC9314905; doi:10.1002/bimj.202100187)
Supplement: Supplementary file 1 — Supporting Information [file BIMJ-64-912-s001.zip]

Archive with 6 entries (6 files):
- Simulations_sec4.R
- tables_sec5.R
- Chib's Approximation Functions.R
- PriorsoverN.R
- Readme.txt
- simulations_sec3.R
