# Supplementary material for: Bayesian analysis of one‐inflated models for elusive population size estimation
Source: Biom J. 2022 Mar 25;64(5):912–33. doi: 10.1002/bimj.202100187 (PMC9314905; doi:10.1002/bimj.202100187)
Supplement: Supplementary file 1 — Supporting Information [file BIMJ-64-912-s001.zip › Simulations_sec4.R]

## SIMULATIONS in Section 4: buondary problem for One-inflated Negative Binomial distribution
#In this simulation setting you can choose
#1. the population size N (we report results for 500;1000;5000)
#2. the distribution parameters p and rsize (we used prob=0.35; rsize=0.5 )
#3. one-inflation rate omega (we used omega=0.1;0.2;0.5)

# WARNING: TO REPRODUCE ALL THE RESULTS OF SECTION 4 THE CODE BELOW TAKES SEVERAL DAYS!

#Please set up the values for N, p and rsize, and omega 
#E.G. 
#N=5000; omega=0.5; prob=0.35; rsize=0.5 

#remove the seed for different value generation
#Storage results from simulations 
library(coda)
res<-matrix(0,nrow=100,ncol = 25)
#run the simulation for 100 iterations
for (gen in 1:100){
  set.seed(12345+gen)
  d <- rnbinom(n=N,rsize,prob)
  res[gen,1 ]<-length(d[d==0]) #storage for the true value n0
  d <- d[d>0]
  d[runif(length(d)) <= omega] <- 1
  dat <- as.data.frame(table(d))
  dat<-data.frame(j=as.numeric(as.character(dat[,1])),n_j=dat[,2])
  
  res0<-gibbsOINB(nMCMC=2e6,data=dat,n0=1000,thin=20,omega=NULL,p=NULL,rsize=10,ao=1,bo=1,ap=1,bp=1,ar=0.1,br=0.1, inverse=FALSE,rstar=NULL,fixedr=FALSE,chibNUM=FALSE,chibDEN=FALSE,sdrprop=0.05)
  res[gen,2:5 ]<-colMeans(res0[-c(1:1e4),]) #storage results for prior=Gamma(0.1,0.1)

  res1 <- gibbsOINB(nMCMC=2e6,data=dat,n0=1000,thin=20,omega=NULL,p=NULL,rsize=10,ao=1,bo=1,ap=1,bp=1,ar=1,br=1, inverse=FALSE,rstar=NULL,fixedr=FALSE,chibNUM=FALSE,chibDEN=FALSE,sdrprop=0.05)
  res[gen,6:9 ]<-colMeans(res1[-c(1:1e4),]) #storage results for prior=Gamma(1,1)

  res2 <- gibbsOINB(nMCMC=2e6,data=dat,n0=1000,thin=20,omega=NULL,p=NULL,rsize=10,ao=1,bo=1,ap=1,bp=1,ar=0.1,br=0.1, inverse=TRUE,rstar=NULL,fixedr=FALSE,chibNUM=FALSE,chibDEN=FALSE,sdrprop=0.05)
  res[gen,10:13 ]<-colMeans(res2[-c(1:1e4),]) #storage results for prior=InverseGamma(0.1,0.1)

  res3 <- gibbsOINB(nMCMC=2e6,data=dat,n0=1000,thin=20,omega=NULL,p=NULL,rsize=10,ao=1,bo=1,ap=1,bp=1,ar=0.5,br=0.5, inverse=TRUE,rstar=NULL,fixedr=FALSE,chibNUM=FALSE,chibDEN=FALSE,sdrprop=0.05)
  res[gen,14:17 ]<-colMeans(res3[-c(1:1e4),]) #storage results for prior=InverseGamma(0.5,0.5)

  res4 <- gibbsOINB(nMCMC=2e6,data=dat,n0=1000,thin=20,omega=NULL,p=NULL,rsize=10,ao=1,bo=1,ap=1,bp=1,ar=1,br=1, inverse=TRUE,rstar=NULL,fixedr=FALSE,chibNUM=FALSE,chibDEN=FALSE,sdrprop=0.05)
  res[gen,18:21 ]<-colMeans(res4[-c(1:1e4),]) #storage results for prior=InverseGamma(1,1)

  res5 <- gibbsOINB(nMCMC=2e6,data=dat,n0=1000,thin=20,omega=NULL,p=NULL,rsize=10,ao=1,bo=1,ap=1,bp=1,ar=1,br=2, inverse=TRUE,rstar=NULL,fixedr=FALSE,chibNUM=FALSE,chibDEN=FALSE,sdrprop=0.05)
  res[gen,22:25 ]<-colMeans(res5[-c(1:1e4),]) #storage results for prior=InverseGamma(1,2)
  }
