# Supplementary material for: Bayesian analysis of one‐inflated models for elusive population size estimation
Source: Biom J. 2022 Mar 25;64(5):912–33. doi: 10.1002/bimj.202100187 (PMC9314905; doi:10.1002/bimj.202100187)
Supplement: Supplementary file 1 — Supporting Information [file BIMJ-64-912-s001.zip › tables_sec5.R]

###########################################################
#Results in table 6 for prostitutes in Vancouver
#####################################################

# 1. Prostitutes in Vancouver data
y <- rep(1:6, c(541, 169, 95, 37, 21, 23))

ny<-as.data.frame(table(y))
ny[,1]=as.numeric(as.character(ny[,1])) 

set.seed(12345)
library (coda)
#One-inflated Poisson model
pro1 <- chib_oip(2e6,data=ny,lambda=2, n0= 500)
ths <- colMeans(pro1[-c(1:1e5),]); ths[3] <- round(ths[3])
summary(pro1[-c(1:1e5),]) # means from column 1 and column 2 = omega and lambda in table 6
hpd2 <- HPDinterval(mcmc(pro1[-c(1:1e5),3]) )
q <- table(pro1[-c(1:1e5),3])
mode<-as.numeric(names(q[which.max(q)]))
N.MCMCOIP<-sum(ny[,2])+mode  # N estimate 
CI.N.MCMCOIP<-hpd2+sum(ny[,2]) #Credible Interval estimate

pro2 <- chib_oip(2e6,data=ny,lambda=2, n0= 500 , chib=TRUE, ths=ths)
pro2$marg 
##Poisson model
pro4 <- chib_pp(2e6,data=ny,lambda=2, n0= 500)
ths <- colMeans(pro4[-c(1:1e5),]); ths[2] <- round(ths[2]) 
summary(pro4[-c(1:1e5),])  # mean from column 1  =  lambda in table 6
hpd2 <- HPDinterval(mcmc(pro4[-c(1:1e5),2]) )
q <- table(pro4[-c(1:1e5),2])
mode<-as.numeric(names(q[which.max(q)]))
N.MCMCOIP<-sum(ny[,2])+mode # N estimate
CI.N.MCMCOIP<-hpd2+sum(ny[,2]) #Credible Interval estimate
pro5 <- chib_pp(2e6,data=ny,lambda=2, n0= 500 , chib=TRUE, ths=ths)
pro5$marg

#One Inflated Geometric model

pro6<-chib_oig(2e6,data=ny,n0=1000)
summary(pro6[-c(1:1e5),])# mean from column 1 and column 2 =  omega and p in table 6
r1 <- pro6[-c(1:1e5),]
hpd2 <- HPDinterval(mcmc(r1[,3]) )
q <- table(r1[,3])
mode<-as.numeric(names(q[which.max(q)]))
N.MCMCIOG<-sum(ny[,2])+mode # N estimate
CI.N.MCMCIOG<-hpd2+sum(ny[,2]) #Credible Interval estimate
ths <- colMeans(pro6[-c(1:1e5),]); ths[3] <- round(ths[3]) 
pro7 <- chib_oig(2e6,data=ny,p=0.2, n0= 500 , chib=TRUE, ths=ths)
pro7$marg 

set.seed(12345)
##GEOMETRIC model
pro8 <- chib_geo(2e6,data=ny,p=0.2, n0= 500)
r1 <- pro8[-c(1:1e5),]
summary(r1) # mean from column 1  =   p in table 6
hpd2 <- HPDinterval(mcmc(r1[,2]) )
q <- table(r1[,2])
mode<-as.numeric(names(q[which.max(q)]))
N.MCMCIOG<-sum(ny[,2])+mode  # N estimate
CI.N.MCMCIOG<-hpd2+sum(ny[,2]) #Credible Interval estimate
ths <- colMeans(pro8[-c(1:1e5),]); ths[2] <- round(ths[2]) 
pro9 <- chib_geo(2e6,data=ny,p=0.2, n0= 500 , chib=TRUE, ths=ths)
pro9$marg  
########################################
# Negative Binomial

set.seed(12345)
pro11=gibbs_NB(2e6,ny,n0=1000,ar=0.1,br=0.1,Riss=FALSE,sigmaN=10)
r1 <- pro11[-c(1:1e5),]
summary(r1)  # mean from column 2 and column 3   =   p and  rsize  in table 6
hist(r1[-c(1:1e5),1])
hpd2 <- HPDinterval(mcmc(r1[,1]) )
q <- table(r1[,1])
mode<-as.numeric(names(q[which.max(q)]))
N.MCMCOINB<-sum(ny[,2])+mode #N estimate
CI.N.MCMCOINB<-hpd2+sum(ny[,2]) #Credible Interval estimate

####################################�
#One Inflated Negative Binomial Model
#first, we evaluate  thetastar
set.seed(12345)
post=gibbsOINB(nMCMC=2e6,data=ny,n0=1000,thin=1,omega=NULL,p=NULL,rsize=1,ao=1,bo=1,ap=1,bp=1,ar=0.1,br=0.1, inverse=TRUE,rstar=NULL,fixedr=FALSE,chibNUM=FALSE,chibDEN=FALSE,sdrprop=0.05)
rstar=colMeans(post$out[-(1:1e5),])[4]
thstar=colMeans(post$out[-(1:1e5),])[c(2,3,1)]
thstar[3]=round(thstar[3])
summary(post$out[-(1:1e5),])
#second, we estimate the numerator of the Chib's approximation
set.seed(12345)
post2=gibbsOINB(nMCMC=2e6,data=ny,n0=1000,thin=1,omega=NULL,p=NULL,rsize=rstar,ao=1,bo=1,ap=1,bp=1,ar=0.1,br=0.1, inverse=TRUE,rstar=rstar,fixedr=FALSE,chibNUM=TRUE,chibDEN=FALSE,sdrprop=0.05)
#third, we estimate the denomirator of the Chib's approximation
set.seed(12345)
post3=gibbsOINB(nMCMC=2e6,data=ny,n0=1000,thin=1,omega=NULL,p=NULL,rsize=rstar,ao=1,bo=1,ap=1,bp=1,ar=0.1,br=0.1, inverse=TRUE,rstar=rstar,fixedr=TRUE,chibNUM=FALSE,chibDEN=TRUE,sdrprop=0.05)
post2$chib1/post3$chib2
#finally we obtain the marginal likelihood
set.seed(12345)
post4=chib_oiNBr(r=rstar,nMCMC=1e6,data=dati,n0=thstar[3],omega=thstar[1],p=thstar[2],ao=1,bo=1,ap=1,bp=1,chib=TRUE,ths=thstar)
lmargnegbin=post4$marg+dgamma(1/rstar,0.1,0.1,log=TRUE)-2*log(rstar)-log(post2$chib1/post3$chib2)
print(paste("log marginal for negative binomial is",lmargnegbin))

hpd2 <- HPDinterval(mcmc(post$out[-(1:1e5),1]) )
q <- table(post$out[-(1:1e5),1])
mode<-as.numeric(names(q[which.max(q)]))
N.MCMCOINB<-sum(ny[,2])+mode #N estimate
CI.N.MCMCOINB<-hpd2+sum(ny[,2]) # Credible interval estimate

#########################################################
#model selection on the results of the posterior model probabilities
ppM<-c(pro5$marg, pro9$marg, pro2$marg, pro7$marg,lmargnegbin)
ppM= exp(ppM-max(ppM))
ppM= ppM/sum(ppM)

###########################################################
##chao one inflated from bohning et al. 2019

f0.Chao.oip<-(2*ny[2,2]^3)/(9*ny[3,2]^2)

N.Chao.oip<-sum(ny[,2])+f0.Chao.oip

f0.Chao.oig<-(ny[2,2]^3)/(ny[3,2]^2)

N.Chao.oig<-sum(ny[,2])+f0.Chao.oig

#VARIANCE ESTIMATION for Modified Chao's estimators (Metrika, 2018)

SE.oip=sqrt((f0.Chao.oip^2)*(1+((2*ny[2,2]+3*ny[3,2])^2)/(ny[2,2]*ny[3,2]))/(ny[2,2]+ny[3,2]))

SE.oig=sqrt((f0.Chao.oig^2)*(1+((2*ny[2,2]+3*ny[3,2])^2)/(ny[2,2]*ny[3,2]))/(ny[2,2]+ny[3,2]))

CI.N.Chao.oip=c(N.Chao.oip-1.96*SE.oip,N.Chao.oip+1.96*SE.oip)

CI.N.Chao.oig=c(N.Chao.oig-1.96*SE.oig,N.Chao.oig+1.96*SE.oig)
