# Supplementary material for: Bayesian analysis of one‐inflated models for elusive population size estimation
Source: Biom J. 2022 Mar 25;64(5):912–33. doi: 10.1002/bimj.202100187 (PMC9314905; doi:10.1002/bimj.202100187)
Supplement: Supplementary file 1 — Supporting Information [file BIMJ-64-912-s001.zip › Chib's Approximation Functions.R]

# CHIB's Approximation for One-INFLATED POISSON
# nMCMC= number of MCMC iterations
# data= two-columns matrix: first column reports the distinct observed values, 
        #second column reports the corresponding observed counts 
# n0 = unkown frequency of count 0, to be inizialize with some value 
# omega = inflation rate, with beta prior distributio
# lambda = Poisson parameter, with gamma prior distribution
# ao,bo = parameters of the beta prior for omega 
# al,bl = parameters of the  gamma prior for lambda
# chib = logical, FALSE= the function computes just the posterior estimates for omega, lambda, and n0;   
# TRUE=the function computes Chib's approximation for the marginal likelihood, in addition to the posterior estimates for lomega, lambda, and n0
# ths = vector of three elements (omega*, lambda*, n0*) for Chib's approximation (posterior means or modes for the parameters) 


chib_oip <- function(nMCMC,data,n0,omega=NULL,lambda=NULL,ao=1,bo=1,al=1,bl=1,chib=FALSE,ths=NULL)
{
 nmax <- data[nrow(data),1]+5 
 out = matrix(0, nrow=nMCMC, ncol=3)
 n1 = data[1,2]        
 nobs = sum(data[,2])
 nobs2 = nobs-n1      
 tt = sum(data[-1,1]*data[-1,2]) 

 data <- rbind(c(0,n0), data) 
 d <- data.frame(id=0:nmax)   
 data <- merge(x=data,y=d,by.x=1, by.y="id",all.y=TRUE)
 data[,2][is.na(data[,2])] <- 0
 
 if(is.null(omega)){omega=rbeta(1,ao,bo)}
 if(is.null(lambda)){lambda=rgamma(1,al,bl)}
 chib1=chib2=0
 
 for (iter in 1:nMCMC)
  {
   p = omega*(1-ppois(1,lambda))
   nzbe = rbinom( 1 , n1 , prob=p/(p+dpois(1,lambda)) )
   szbe = sum((2:nmax)*rmultinom(1,nzbe,prob=dpois(2:nmax,lambda)))
   omega = rbeta( 1 , nzbe+ao , nobs2+bo )
   lambda = rgamma( 1 , shape=tt+szbe+n1-nzbe+al , rate=(nobs+n0+bl) )
   n0 = rnbinom( 1, nobs , 1- exp(-lambda) )

   out[iter,] = c(omega,lambda,n0)

   if (chib & iter>1e4){
     chib1 = chib1+ dbeta(ths[1], nzbe+ao , nobs2+bo )*dgamma(ths[2], shape=tt+szbe+n1-nzbe+al  , rate=(nobs+n0+bl ) )
   
    }
  }
   if (chib){
    lpths= dbeta(ths[1],ao,bo,log=TRUE)+dgamma(ths[2],al,bl,log=TRUE)-log(ths[3]+nobs)
    llikths1 = lchoose(ths[3]+nobs,nobs)
    llikths2 = dpois(0,ths[2],log=TRUE)*ths[3]
    llikths3 = log(1-ths[1])*(nobs-n1)+sum(dpois(x=(2:nmax),ths[2],log=TRUE)*data[-(1:2),2])
    llikths4 = n1*log(ths[1]*(1-dpois(0,ths[2]))+(1-ths[1])*dpois(1,ths[2]) )
       chib2 = dnbinom(ths[3], nobs , 1- exp(-ths[2]) )
    marg = lpths + llikths1 + llikths2 + llikths3+ llikths4 - log(chib1/(nMCMC-1e4)) - log(chib2)
	
    return(list(marg=marg,out=out))
   }
 return(out)
}


# CHIB's Approximation for POISSON
# nMCMC= number of MCMC iterations
# data= two-columns matrix: first column reports the distinct observed values, 
#second column reports the corresponding observed counts 
# n0 = unkown frequency of count 0, to be inizialize with some value 
# lambda = Poisson parameter, with gamma prior distribution
# al,bl = parameters of the  gamma prior for lambda
# chib = logical, FALSE= the function computes just the posterior estimates for omega, lambda, and n0;   
# TRUE=the function computes Chib's approximation for the marginal likelihood, in addition to the posterior estimates for lomega, lambda, and n0
# ths = vector of three elements (omega*, lambda*, n0*) for Chib's approximation (posterior means or modes for the parameters) 


chib_pp <- function(nMCMC,data,n0,lambda=NULL,al=1,bl=1,chib=FALSE,ths=NULL)
{
 nmax <- data[nrow(data),1] 
 out = matrix(0, nrow=nMCMC, ncol=2)
 n1 = data[1,2]
 nobs = sum(data[,2])
 tt = sum(data[,1]*data[,2]) 
 if(is.null(lambda)){lambda=rgamma(1,al,bl)}
 
 chib1=chib2=0
  
 for (iter in 1:nMCMC){
   lambda = rgamma( 1 , shape=tt+al , rate=(nobs+n0+bl) )
   n0 = rnbinom( 1, nobs , 1- exp(-lambda) )
   out[iter,] = c(lambda,n0)

   if (chib & iter>1e4){
     chib1 = chib1 + dgamma( ths[1], shape=tt+al  , rate=(nobs+n0+bl ) )
      }
   }
  if (chib){
  lpths = dgamma(ths[1],al,bl,log=TRUE)-log(ths[2]+nobs)
  llikths1 = lchoose(ths[2]+nobs,nobs)
  llikths2 = dpois(0,ths[1],log=TRUE)*ths[2]
  llikths3 = sum( dpois(x=data[,1] , ths[1] , log=TRUE)*data[,2])
  chib2 = dnbinom( ths[2], nobs , 1- exp(-ths[1]) )
  marg = lpths + llikths1 + llikths2 + llikths3 - log(chib1/(nMCMC-1e4)) - log(chib2)	
  return(list(marg=marg,out=out))
 }
 return(out)
}


# CHIB's approximation for ONE INFLATED GEOMETRIC
# nMCMC= number of MCMC iterations
# data= two-columns matrix: first column reports the distinct observed values, 
##second column reports the corresponding observed counts 
# n0 = unkown frequency of count 0, to be inizialize with some value 
# omega = inflation rate, with beta prior distributio
# lambda = Poisson parameter, with gamma prior distribution
# ao,bo = parameters of the Beta prior for omega 
# ap, bp = parameters of the Beta prior per parameter p of the Geometric distribution
# chib = logical, FALSE= the function computes just the posterior estimates for omega, p, and n0;   
# TRUE=the function computes Chib's approximation for the marginal likelihood, in addition to the posterior estimates for lomega, lambda, and n0
# ths = vector of three elements (omega*, p*, n0*) for Chib's approximation (posterior means or modes for the parameters) 


chib_oig <- function(nMCMC,data,n0,omega=NULL,p=NULL,ao=1,bo=1,ap=1,bp=1,chib=FALSE,ths=NULL)
{
  nmax <- data[nrow(data),1]+5 
  out = matrix(0, nrow=nMCMC, ncol=3)
  n1 = data[1,2]        
  nobs = sum(data[,2])
  nobs2 = nobs-n1       
  tt = sum(data[-1,1]*data[-1,2]) 
  data <- rbind(c(0,n0), data) 
  d <- data.frame(id=0:nmax)   
  data <- merge(x=data,y=d,by.x=1, by.y="id",all.y=TRUE)
  data[,2][is.na(data[,2])] <- 0
  
  if(is.null(omega)){omega=rbeta(1,ao,bo)}
  if(is.null(p)){p=rbeta(1,ap,bp)}
  chib1=chib2=0
  
  for (iter in 1:nMCMC)
  {
    nzbe = rbinom( 1 , n1 , prob=omega*(1-p)/(p+omega*(1-p)) )
    szbe = sum((2:nmax)*rmultinom(1,nzbe,prob=dgeom(2:nmax,p)))
    omega = rbeta( 1 , nzbe+ao , nobs2+bo )
    p = rbeta( 1 , nobs+n0+ap , tt+szbe+n1-nzbe+bp )
    n0 = rnbinom( 1, nobs , 1- p )
    out[iter,] = c(omega,p,n0)
    
    
    if (chib & iter>1e4){
      chib1 = chib1+ dbeta(ths[1], nzbe+ao , nobs2+bo )*dbeta(ths[2], nobs+n0+ap , tt+szbe+n1-nzbe+bp  )
      
    }
  }
  if (chib){
    lpths= dbeta(ths[1],ao,bo,log=TRUE)+dbeta(ths[2],ap,bp,log=TRUE)-log(ths[3]+nobs)
    llikths1 = lchoose(ths[3]+nobs,nobs)
    llikths2 = dgeom(0,ths[2],log=TRUE)*ths[3]
    llikths3 = log(1-ths[1])*(nobs-n1)+sum(dgeom(x=(2:nmax),ths[2],log=TRUE)*data[-(1:2),2])
    llikths4 = n1*log(ths[1]*(1-dgeom(0,ths[2]))+(1-ths[1])*dgeom(1,ths[2]) )
    chib2 = dnbinom(ths[3], nobs , 1-ths[2] )
    marg = lpths + llikths1 + llikths2 + llikths3+ llikths4 - log(chib1/(nMCMC-1e4)) - log(chib2)
    
    return(list(marg=marg,out=out))
  }
  return(out)
}


###############################################################
# CHIB's approximation for GEOMETRIC distribution
# nMCMC= number of MCMC iterations
# data= two-columns matrix: first column reports the distinct observed values, 
##second column reports the corresponding observed counts 
# n0 = unkown frequency of count 0, to be inizialize with some value 
# lambda = Poisson parameter, with gamma prior distribution
# ap, bp = parameters of the Beta prior per parameter p of the Geometric distribution
# chib = logical, FALSE= the function computes just the posterior estimates for  p, and n0;   
# TRUE=the function computes Chib's approximation for the marginal likelihood, in addition to the posterior estimates for lomega, lambda, and n0
# ths = vector of three elements ( p*, n0*) for Chib's approximation (posterior means or modes for the parameters) 


chib_geo <- function(nMCMC,data,n0,p=NULL,ao=1,bo=1,ap=1,bp=1,chib=FALSE,ths=NULL)
{
  nmax <- data[nrow(data),1]+5 
  out = matrix(0, nrow=nMCMC, ncol=2)
  nobs = sum(data[,2])
  tt = sum(data[,1]*data[,2]) 
  if(is.null(p)){p=rbeta(1,ap,bp)}
  chib1=chib2=0
  
  for (iter in 1:nMCMC)
  {
    p = rbeta( 1 , nobs+n0+ap , tt+bp )
    n0 = rnbinom( 1, nobs , 1- p )
    out[iter,] = c(p,n0)
    
    if (chib & iter>1e4){
      chib1 = chib1+ dbeta(ths[1], nobs+n0+ap , tt+bp  )
      
    }
  }
  if (chib){
    lpths= dbeta(ths[1],ap,bp,log=TRUE)-log(ths[2]+nobs)
    llikths1 = lchoose(ths[2]+nobs,nobs)
    llikths2 = dgeom(0,ths[1],log=TRUE)*ths[2]
    llikths3 = sum(dgeom(x=data[,1],ths[1],log=TRUE)*data[,2])
    chib2 = dnbinom(ths[2], nobs , 1-ths[1] )
    marg = lpths + llikths1 + llikths2 + llikths3- log(chib1/(nMCMC-1e4)) - log(chib2)
    
    return(list(marg=marg,out=out))
  }
  return(out)
}


# CHIB's approximation for NEGATIVE BINOMIAL when r is unknown
# nMCMC= number of MCMC iterations
# data= two-columns matrix: first column reports the distinct observed values, 
##second column reports the corresponding observed counts 
# n0 = unkown frequency of count 0, to be inizialize with some value 
# thin = thinning factor
# omega = inflation rate, with beta prior distributio
# p, rsize = Negative Binomial parameters, with Beta and InverseGamma prior distributions, respectively
# ao, bo = parameters of the Beta prior for omega 
# ap, bp = parameters of the Beta prior for the  parameter p of the Negative Binomial distribution
# ar, br = parameters of the InverseGamma prior for parameter rsize of the Negative Binomial distribution
# chib = logical, FALSE= the function computes just the posterior estimates for n0, omega, p, rsize ;   
# inverse= logical, TRUE use InverseGamma prior for the parameter rsize of the Negative Binomial distribution, FALSE use the Gamma prior
# rstar = vector of parameter elements (n0*,omega*, p*, rsize*) for Chib's approximation (posterior means or modes for the parameters) 
# chibNUM = logical, TRUE computes the numerator of the Chib's approximation for the marginal posterior density of the size parameter rsize
# fixedr= logical, if TRUE the function uses fixed value "rstar" for r 
# chibDEN= logical, TRUE computes the denominator of the Chib's approximation for the marginal posterior density of the size parameter rsize
# sdrprop= standard deviation of the proposal for rsize


gibbsOINB <- function(nMCMC,data,n0,thin=1,omega=NULL,
                      p=NULL,rsize=NULL,ao=1,bo=1,ap=1,bp=1,ar=1,br=0.1, 
                      inverse=FALSE,rstar=NULL,chibNUM=FALSE,fixedr=FALSE,chibDEN,sdrprop=0.1)
{
  out = matrix(0, nrow=nMCMC, ncol=4)
  chib1=chib2=double(nMCMC)
  colnames(out) <- c( "n0", "omega", "p", "rsize" )
  nmax <- data[nrow(data),1]+5
  caps <- 0:nmax
  n1 = data[1,2]       
  nobs = sum(data[,2])
  nobs2 = nobs-n1      
  tt = sum(data[-1,1]*data[-1,2]) 
  data <- rbind(c(0,n0), data) 
  d <- data.frame(id=caps)     
  data <- merge(x=data,y=d,by.x=1, by.y="id",all.y=TRUE)
  data[,2][is.na(data[,2])] <- 0
  
  if(is.null(omega)){omega=rbeta(1,ao,bo)}
  if(is.null(p)){p=rbeta(1,ap,bp)}
  if(is.null(rsize)){rsize= ifelse(inverse, 1/rgamma(1,ar,br), rgamma(1,ar,br) ) }
  
  for (iter in 1:nMCMC){
    for (t in 1:thin){
      xx = omega*(1-pnbinom(1,size=rsize,prob=p))
      nzbe = rbinom( 1 , n1 , prob=xx/(xx+dnbinom(1,rsize,p)) )
      capbe = rmultinom(1,nzbe,prob=dnbinom(2:nmax,rsize,p))
      scapbe = sum((2:nmax)*capbe)
      omega = rbeta( 1 , nzbe+ao , nobs2+bo )
      if (!fixedr){
        r.prop <- rsize + rnorm(1,0,sdrprop)
        if (r.prop > 0)
        {
          capv <- c(n0 , n1-nzbe , data[-c(1:2),2] + capbe ) 
          lgr <- lgamma(rsize)-lgamma(r.prop)
          pp = ifelse( inverse ,
                       (ar-1)*log(rsize/r.prop) + br*(1/rsize -1/r.prop) + (nobs+n0)*(r.prop-rsize)*log(p), #invgamma
                       (ar-1)*log(r.prop/rsize) + br*(rsize -r.prop) + (nobs+n0)*(r.prop-rsize)*log(p)  )#gamma
          rr <- exp( sum( capv*(lgamma(caps+r.prop)-lgamma(caps+rsize)+lgr) ) + pp )   
          if (rr > 1 || runif(1)< rr ) {rsize=r.prop}
        }
      }
      p = rbeta(1, rsize*(nobs+n0)+ap, tt+scapbe+n1-nzbe+bp )
      n0 = rnbinom( 1, nobs , 1- dnbinom(0,rsize,p) )
    } 
    if (iter%%50000==0) {print(iter); flush.console()}
    out[iter,] = c( n0, omega, p, rsize )
    if(chibNUM){
      lgr <- lgamma(rsize)-lgamma(rstar)
      pp = ifelse( inverse ,
                   (ar-1)*log(rsize/rstar) + br*(1/rsize -1/rstar) + (nobs+n0)*(rstar-rsize)*log(p), #invgamma
                   (ar-1)*log(rstar/rsize) + br*(rsize -rstar) + (nobs+n0)*(rstar-rsize)*log(p)  )#gamma
      rr <- exp( sum( capv*(lgamma(caps+rstar)-lgamma(caps+rsize)+lgr) ) + pp )   
      alphachib=min(1,rr)
      chib1[iter]=dnorm(rstar,rsize,sdrprop)*alphachib
    }
    if (chibDEN){
      capv <- c(n0 , n1-nzbe , data[-c(1:2),2] + capbe ) 
      rchib=rnorm(1,rstar,sdrprop)
      rr=0
      if (rchib>0){
        lgr <- lgamma(rstar)-lgamma(rchib)
        pp = ifelse( inverse ,
                     (ar-1)*log(rstar/rchib) + br*(1/rstar -1/rchib) + (nobs+n0)*(rchib-rstar)*log(p), #invgamma
                     (ar-1)*log(rchib/rstar) + br*(rstar -rchib) + (nobs+n0)*(rchib-rstar)*log(p)  )#gamma
        rr <- exp( sum( capv*(lgamma(caps+rchib)-lgamma(caps+rstar)+lgr) ) + pp )   
      }
      alphachib=min(1,rr)
      chib2[iter]=alphachib
    }
  }
  return(list(out=out,chib1=mean(chib1),chib2=mean(chib2)))
}

# CHIB's approximation for NEGATIVE BINOMIAL when r is fixed
# nMCMC= number of MCMC iterations
# data= two-columns matrix: first column reports the distinct observed values, 
##second column reports the corresponding observed counts 
# n0 = unkown frequency of count 0, to be inizialize with some value 
# thin = thinning factor
# omega = inflation rate, with beta prior distributio
# p, rsize = Negative Binomial parameters, with Beta and InverseGamma prior distributions, respectively
# ao, bo = parameters of the Beta prior for omega 
# ap, bp = parameters of the Beta prior for the  parameter p of the Negative Binomial distribution
# ar, br = parameters of the InverseGamma prior for parameter rsize of the Negative Binomial distribution
# chib = logical, FALSE= the function computes just the posterior estimates for n0, omega, p, rsize ;   
# inverse= logical, TRUE use InverseGamma prior for the parameter rsize of the Negative Binomial distribution, FALSE use the Gamma prior
# ths = vector of parameter elements (n0*,omega*, p*, rsize*) for Chib's approximation (posterior means or modes for  parameters) 


chib_oiNBr <- function(r=1,nMCMC,data,n0,omega=NULL,p=NULL,ao=1,bo=1,ap=1,bp=1,chib=FALSE,ths=NULL)
{
  nmax <- data[nrow(data),1]+5 # numero massimo catture osservate+5 
  out = matrix(0, nrow=nMCMC, ncol=3)
  n1 = data[1,2]        # n1 = sum(y==1)
  nobs = sum(data[,2])
  nobs2 = nobs-n1       # numero catturati almeno 2 volte
  tt = sum(data[-1,1]*data[-1,2]) # totale catture per i nobs2 sum(y[y>1]) (fisso)
  
  data <- rbind(c(0,n0), data) # aggiungiamo la prima riga dei conteggi non osservati
  d <- data.frame(id=0:nmax)     # aggiungiamo zeri per buchi e valori > massimo osservato
  data <- merge(x=data,y=d,by.x=1, by.y="id",all.y=TRUE)
  data[,2][is.na(data[,2])] <- 0
  
  if(is.null(omega)){omega=rbeta(1,ao,bo)}
  if(is.null(p)){p=rbeta(1,ap,bp)}
  chib1=chib2=0
  
  for (iter in 1:nMCMC)
  {
    xx = omega*(1-pnbinom(1,size=r,prob=p))
    nzbe = rbinom( 1 , n1 , prob=xx/(xx+dnbinom(1,r,p)) )
    capbe = rmultinom(1,nzbe,prob=dnbinom(2:nmax,r,p))
    szbe = sum((2:nmax)*capbe) # numero tot catture virtuali per b.e.
    
    omega = rbeta( 1 , nzbe+ao , nobs2+bo )
    p = rbeta( 1 , r*(nobs+n0)+ap , tt+szbe+n1-nzbe+bp )
    n0 = rnbinom( 1, nobs , 1- dnbinom(0,size=r,prob=p) )
    out[iter,] = c(omega,p,n0)
    
    
    if (chib & iter>1e4){
      chib1 = chib1+ dbeta(ths[1], nzbe+ao , nobs2+bo )*dbeta(ths[2], r*(nobs+n0)+ap , tt+szbe+n1-nzbe+bp  )
      
    }
  }
  if (chib){
    # log prior on ths
    lpths= dbeta(ths[1],ao,bo,log=TRUE)+dbeta(ths[2],ap,bp,log=TRUE)-log(ths[3]+nobs)
    # loglikelihood on ths
    llikths1 = lchoose(ths[3]+nobs,nobs)
    llikths2 =  dnbinom(0,size=r,prob=ths[2],log=TRUE)*ths[3]
    llikths3 = log(1-ths[1])*(nobs-n1)+sum( dnbinom(x=(2:nmax),size=r,prob=ths[2],log=TRUE)*data[-(1:2),2])
    llikths4 = n1*log(ths[1]*(1-dnbinom(0,size=r,prob=ths[2]))+(1-ths[1])*dnbinom(1,size=r,prob=ths[2]) )
    chib2 = dnbinom(ths[3], nobs , 1-dnbinom(0,size=r,prob=ths[2] ))
    marg = lpths + llikths1 + llikths2 + llikths3+ llikths4 - log(chib1/(nMCMC-1e4)) - log(chib2)
    
    return(list(marg=marg,out=out))
  }
  return(out)
}
