# Supplementary material for: Bayesian analysis of one‐inflated models for elusive population size estimation
Source: Biom J. 2022 Mar 25;64(5):912–33. doi: 10.1002/bimj.202100187 (PMC9314905; doi:10.1002/bimj.202100187)
Supplement: Supplementary file 1 — Supporting Information [file BIMJ-64-912-s001.zip › PriorsoverN.R]

# Functions for population size estimation, using Jeffreys or Rissanen priors on N
# Poisson, Geometric and Negative Binomial are considered as data models

rissanen <- function(n)
{
 res = 0;
 a = log2(n);
 while (a > 0) {
                res = res + a;
                a = log2(a);
               }
 return(2^(-res))
}

#############################################
# data from Poisson distribution
# data= two-columns matrix: first column reports the distinct observed values, 
# second column reports the corresponding observed counts 
# n0 = unkown frequency of count 0, to be inizialize with some value 
# al,bl = parameters of the  Gamma prior for lambda
# Riss= logical, FALSE uses Jeffreys prior for N,P(N)= 1/N, TRUE  uses Rissanen prior
#  sigma= sd of the Normal approximation for N in the MH step, when Riss=TRUE only
#  ar in output is the acceptance rate of the MH for N

gibbs_Poi <- function(nMCMC,data,n0,al=0.1,bl=0.1, Riss=FALSE,sigma)
{
  nobs = sum(data[,2])
  tt = sum(data[,1]*data[,2])
  
  if (!Riss){
    out = matrix(0, nrow=nMCMC, ncol=2)
    colnames(out)=c("lambda","n0")
    for (iter in 1:nMCMC){
      lambda = rgamma( 1 , shape=tt+al , rate=(nobs+n0+bl) )
      n0 = rnbinom( 1, nobs , 1- exp(-lambda) )
      out[iter,] = c(lambda,n0)
    }
    return(out)
  }
  
  # else MH per Rissanen 
  out = matrix(0, nrow=nMCMC, ncol=3)
  colnames(out)=c("lambda","n0","ar")
  N = n0+nobs
  for (iter in 1:nMCMC){
    lambda = rgamma( 1 , shape=tt+al , rate=(N+bl) )
    Nnew = N + round(rnorm(1,0,sigma))
    if (Nnew >= nobs) {
      p0 = exp(-lambda)
      ratio = (rissanen(Nnew)/rissanen(N)) *exp( dbinom(nobs,Nnew,1-p0,1)-dbinom(nobs,N,1-p0,1) )
      if (ratio > 1 || runif(1) <= ratio){N = Nnew; out[iter,3]=1} # accepted candidate values
    }
    out[iter,1:2] = c(lambda,N-nobs)
  }
  return(out)
}


#############################################
# data from Geometric distribution
# data= two-columns matrix: first column reports the distinct observed values, 
# second column reports the corresponding observed counts 
# n0 = unkown frequency of count 0, to be inizialize with some value 
# ap,bp = parameters of the  Beta prior for p
# Riss= logical, FALSE uses Jeffreys prior for N,P(N)= 1/N, TRUE  uses Rissanen prior
#  sigma= sd of the Normal approximation for N in the MH step, when Riss=TRUE only
#  ar in output is the acceptance rate of the MH for N

gibbs_Geo <- function(nMCMC,data,n0,ap=1,bp=1, Riss=FALSE,sigma)
{
  nobs = sum(data[,2])
  tt = sum(data[,1]*data[,2])
  
  if (!Riss){
    out = matrix(0, nrow=nMCMC, ncol=2)
    colnames(out)=c("p","n0")
    for (iter in 1:nMCMC){
      p = rbeta( 1 , nobs+n0+ap , tt+bp )
      n0 = rnbinom( 1, nobs , 1-p )
      out[iter,] = c(p,n0)
    }
    return(out)
  }
  
  # else MH per Rissanen 
  out = matrix(0, nrow=nMCMC, ncol=3)
  colnames(out)=c("p","n0","ar")
  N = n0+nobs
  for (iter in 1:nMCMC){
    p = rbeta( 1 , N+ap , tt+bp )
    Nnew = N + round(rnorm(1,0,sigma))
    if (Nnew >= nobs) {
      ratio = (rissanen(Nnew)/rissanen(N)) *exp( dbinom(nobs,Nnew,1-p,1)-dbinom(nobs,N,1-p,1) )
      if (ratio > 1 || runif(1) <= ratio){N = Nnew; out[iter,3]=1} # accepted candidate values
    }
    out[iter,1:2] = c(p,N-nobs)
  }
  return(out)
}

#############################################
# data from Negative Binomial distribution
# dat= two-columns matrix: first column reports the distinct observed values, 
# second column reports the corresponding observed counts 
# n0 = unkown frequency of count 0, to be inizialize with some value 
# ap,bp = parameters of the  Beta prior for p
# ar,br = parameters of the  Gamma prior for rsize
# sigmar = sd of the Normal approximation for rsize in the Metropolis Hasting step
# Riss= logical, FALSE uses Jeffreys prior for N,P(N)= 1/N, TRUE  uses Rissanen prior
#  sigmaN= sd of the Normal approximation for N in the MH step, when Riss=TRUE only
#  ar in output is the acceptance rate of the MH for N

gibbs_NB <- function(nMCMC,dat,n0,p=NULL,rsize=NULL,ap=1,bp=1,ar=2,br=1,sigmar=0.5,Riss=FALSE,sigmaN=100)
{
  out = matrix(0, nrow=nMCMC, ncol=4)
  colnames(out) = c( "n0", "p", "rsize", "ar" )
  num_cat = c(0,dat[,1])
  nobs = sum(dat[,2])
  tt = sum(dat[,1]*dat[,2])
  N = nobs+n0
  if(is.null(p)){p=rbeta(1,ap,bp)}
  if(is.null(rsize)){rsize= rgamma(1,ar,br) }
  
  for (iter in 1:nMCMC){
    r.prop = rsize + rnorm(1,0,sigmar)
    if (r.prop > 0){
      ffreq <- c(n0,dat[,2])
      lgr <- lgamma(rsize)-lgamma(r.prop)
      pp <- log((r.prop/rsize)^(ar-1)) + br*(rsize-r.prop)+ (nobs+n0)*(r.prop-rsize)*log(p)
      rr <- exp( sum( ffreq*(lgamma(num_cat+r.prop)-lgamma(num_cat+rsize)+lgr) ) + pp )
      if (rr > 1 || runif(1)< rr ) {rsize=r.prop}
    }
    
    p = rbeta(1, rsize*(nobs+n0)+ap, tt+bp )
    
    if (!Riss){
      n0 = rnbinom( 1, nobs , 1- dnbinom(0,rsize,p) )
    } else { # MH per N
      Nnew = N + round(rnorm(1,0,sigmaN))
      if (Nnew >= nobs) {
        p0 = dnbinom(0,rsize,p)
        ratio = (rissanen(Nnew)/rissanen(N))*exp(dbinom(nobs,Nnew,1-p0,1)-dbinom(nobs,N,1-p0,1))
        if (ratio > 1 || runif(1) <= ratio){N = Nnew; out[iter,4]=1} # accepted candidate values
      }
      n0 = N-nobs
    }
    out[iter,1:3] = c(n0, p, rsize )
  }
  return(out)
}
