# Supplementary material for: Bayesian analysis of one‐inflated models for elusive population size estimation
Source: Biom J. 2022 Mar 25;64(5):912–33. doi: 10.1002/bimj.202100187 (PMC9314905; doi:10.1002/bimj.202100187)
Supplement: Supplementary file 1 — Supporting Information [file BIMJ-64-912-s001.zip › Readme.txt]

Readme for reproducing results in 
“Bayesian analysis of one–inflated models for elusive populationsize estimation”
Tiziana Tuoto, Davide Di Cecco, Andrea Tancredi
email: tuoto@istat.it, davide.dicecco@uniroma1.it, andrea.tancredi@uniroma1.it

The code has been tested using:
- R version 4.1.1 (2021-08-10)
- Platform: x86_64-w64-mingw32/x64 (64-bit)
- Running under: Windows 10 x64 (build 19042)
- attached packages: coda_0.19-4 in addition to the attached base packages: stats, graphics, grDevices, utils, 
  datasets, methods, base     

Functions
All functions required for reproducing the results in the paper are in the file “Chib's Approximation Functions.r”.

Simulations in Section 3
The file “Simulations_sec3.r” will reproduce the simulations in Section 3. 
It requires functions from the file “Chib's Approximation Functions.r”.
TO REPRODUCE ALL THE RESULTS OF SECTION 3 THE CODE TAKES A COUPLE OF DAYS!
By altering the data generating process (on line 22) and parameters (on line 14) appropriately all the simulations results can be reproduced.

Simulations in Section 4
The file “Simulations_sec4.r” will reproduce the simulations in Section 4. 
It requires functions from the file “Chib's Approximation Functions.r”.
TO REPRODUCE ALL THE RESULTS OF SECTION 4 THE CODE TAKES SEVERAL DAYS!

Tables in Section 5
The file “Tables_sec5.r” will reproduce the first panel of Table 6 in Section 5.
It requires functions from the file “Chib's Approximation Functions.r”.
Subsequent panels can be reproduced by changing the input data on line 6.

Testing different priors for N
The file “PriorsoverN.r” will allow testing Jeffreys and Rissanen prior for N.
