# Supplementary material for: Bayesian analysis of one‐inflated models for elusive population size estimation
Source: Biom J. 2022 Mar 25;64(5):912–33. doi: 10.1002/bimj.202100187 (PMC9314905; doi:10.1002/bimj.202100187)
Supplement: Supplementary file 1 — Supporting Information [file BIMJ-64-912-s001.zip › simulations_sec3.R]

## SIMULATIONS in Section 3
#In this simulation setting you can choose
#1. the data generating model : Poisson, Geometric, OIP, OIG
#2. the population size N (we report results for 500;1000;5000)
#3. the distribution parameter (lambda for Poisson and p for Geometric)
# we report results for lambda=1;2 and p=0.4;0.6;
#4. one-inflation rate omega, for one-inflated models only
#we report results for omega=0.1;0.2;0.5

# WARNING: TO REPRODUCE ALL THE RESULTS OF SECTION 3 THE CODE BELOW TAKES SEVERAL DAYS!

#Simulations for baseline models, please set up the values for N, lambda or p, 
#E.G. N=1000; p=0.4; lambda=2
#remove the seed for different value generation
#Storage results from simulations 
library(coda)
res<-matrix(0,nrow=100,ncol = 23)
#run the simulation for 100 iterations
for (gen in 1:100){
set.seed(12345+gen)
d <- rgeom(n=N,p) #Geometric data generation model
#d <- rpois(n=N,lambda) #Poisson data generation model
res[gen,1 ]<-length(d[d==0]) #storage of the true value for n0
d <- d[d>0]
dat <- as.data.frame(table(d))
dat<-data.frame(j=as.numeric(as.character(dat[,1])),n_j=dat[,2])
#OIPP
out1 <- chib_oip(2e6,data=dat,lambda=2, n0= 500)
ths <- colMeans(out1[-c(1:1e5),]); ths[3] <- round(ths[3])
res[gen,2:4 ]<-ths #storage parameters estimates
out2 <- chib_oip(2e6,data=dat,lambda=2, n0= 500 , chib=TRUE, ths=ths)
res[gen,5]<-out2$marg #storage marginal likelihood
res[gen,9:10]<-HPDinterval(mcmc(out1[-c(1:1e5),3])) #storage credible interval for n0
##PP
out3 <- chib_pp(2e6,data=dat,lambda=2, n0= 500)
ths <- colMeans(out3[-c(1:1e5),]); ths[2] <- round(ths[2]) 
res[gen,6:7 ]<-ths  #storage parameters estimates
out4 <- chib_pp(2e6,data=dat,lambda=2, n0= 500 , chib=TRUE, ths=ths)
res[gen,8]<-out4$marg #storage marginal likelihood
res[gen,11:12]<-HPDinterval(mcmc(out3[-c(1:1e5),2]) ) #storage credible interval for n0
#OIG
out5 <- chib_oig(2e6,data=dat,p=0.2, n0= 500)
ths <- colMeans(out5[-c(1:1e5),]); ths[3] <- round(ths[3]) 
res[gen,13:15 ]<-ths #storage parameters estimates
out6 <- chib_oig(2e6,data=dat,p=0.2, n0= 500 , chib=TRUE, ths=ths)
res[gen,16]<-out6$marg #storage marginal likelihood
res[gen,17:18]<-HPDinterval(mcmc(out5[-c(1:1e5),3]) ) #storage credible interval for n0
##GEO
out7 <- chib_geo(2e6,data=dat,p=0.2, n0= 500)
ths <- colMeans(out7[-c(1:1e5),]); ths[2] <- round(ths[2]) 
res[gen,19:20 ]<-ths #storage parameters estimates
out8 <- chib_geo(2e6,data=dat,p=0.2, n0= 500 , chib=TRUE, ths=ths)
res[gen,21]<-out8$marg #storage marginal likelihood
res[gen,22:23]<-HPDinterval(mcmc(out7[-c(1:1e5),2]) ) #storage credible interval for n0
}


###########################################################################�

#Simulations for One-inflated models, please set up the values for N, lambda or p, and omega
#E.G. N=1000; p=0.4; lambda=2; omega=0.5
#remove the seed for different value generation

# Generates random One Inflated Poisson variates.
oipv <- function(lambda, omega, N) {
  d <- rpois(n=N,lambda)
  n_0<-length(d[d==0])
  d <- d[d>0]
  d[runif(length(d)) <= omega] <- 1
  return(list(n_0,d))
}
# Generates random One Inflated Geometric variates.
oigv <- function(p, omega, N) {
  d <- rgeom(n=N,p)
  n_0<-length(d[d==0])
  d <- d[d>0]
  d[runif(length(d)) <= omega] <- 1
  return(list(n_0,d))
}

#Storage results from simulations 
library(coda)
res<-matrix(0,nrow=100,ncol = 23)

#run the simulation for 100 iterations
for (gen in 1:100){
  set.seed(12345+gen)
  oi <- oigv(p , omega, N) #generate OIG values
  #oi <- oipv(lambda, omega, N) #generate OIP values
  d<-oi[[2]]   
  res[gen,1 ]<-oi[[1]] #storage of the true value of n0
  dat <- as.data.frame(table(d))
  dat<-data.frame(j=as.numeric(as.character(dat[,1])),n_j=dat[,2])
  #OIPP
  out1 <- chib_oip(2e6,data=dat,lambda=2, n0= 500)
  ths <- colMeans(out1[-c(1:1e5),]); ths[3] <- round(ths[3])
  res[gen,2:4 ]<-ths #storage of the parameters estimates
  out2 <- chib_oip(2e6,data=dat,lambda=2, n0= 500 , chib=TRUE, ths=ths)
  res[gen,5]<-out2$marg #storage for log marginal likelihood
  res[gen,9:10]<-HPDinterval(mcmc(out1[-c(1:1e5),3]) ) #storage for credible intervals
  ##PP
  out3 <- chib_pp(2e6,data=dat,lambda=2, n0= 500)
  ths <- colMeans(out3[-c(1:1e5),]); ths[2] <- round(ths[2]) 
  res[gen,6:7 ]<-ths #storage of the parameters estimates
  out4 <- chib_pp(2e6,data=dat,lambda=2, n0= 500 , chib=TRUE, ths=ths)
  res[gen,8]<-out4$marg #storage for log marginal likelihood
  res[gen,11:12]<-HPDinterval(mcmc(out3[-c(1:1e5),2]) ) #storage for credible intervals
  #OIG
  out5 <- chib_oig(2e6,data=dat,p=0.2, n0= 500)
  ths <- colMeans(out5[-c(1:1e5),]); ths[3] <- round(ths[3]) 
  res[gen,13:15 ]<-ths #storage of the parameters estimates
  out6 <- chib_oig(2e6,data=dat,p=0.2, n0= 500 , chib=TRUE, ths=ths)
  res[gen,16]<-out6$marg #storage for log marginal likelihood
  res[gen,17:18]<-HPDinterval(mcmc(out5[-c(1:1e5),3]) ) #storage for credible intervals
  ##GEO
  out7 <- chib_geo(2e6,data=dat,p=0.2, n0= 500)
  ths <- colMeans(out7[-c(1:1e5),]); ths[2] <- round(ths[2]) 
  res[gen,19:20 ]<-ths #storage of the parameters estimates
  out8 <- chib_geo(2e6,data=dat,p=0.2, n0= 500 , chib=TRUE, ths=ths)
  res[gen,21]<-out8$marg #storage for log marginal likelihood
  res[gen,22:23]<-HPDinterval(mcmc(out7[-c(1:1e5),2]) ) #storage for credible intervals
}
